# Supplementary material for: Characterization of Escherichia coli from Edible Insect Species: Detection of Shiga Toxin-Producing Isolate
Source: Foods. 2021 Oct 22;10(11):2552. doi: 10.3390/foods10112552 (PMC8618678; doi:10.3390/foods10112552)
Supplement: Supplementary file 1 [file foods-10-02552-s001.zip]

Archive with 1 entries (1 files):
- foods-1420764-supplementary.pdf
